# Supplementary material for: Early Developmental Changes of Muscle Acetylcholine Receptors Are Little Influenced by Dystrophin Absence in mdx Mouse
Source: Life (Basel). 2022 Nov 12;12(11):1861. doi: 10.3390/life12111861 (PMC9696329; doi:10.3390/life12111861)
Supplement: Supplementary file 1 [file life-12-01861-s001.zip]

Archive with 1 entries (1 files):
- life-2022305-supplementary.pdf
